# Supplementary material for: Sexuality in Adult Cancer Patients Living with Enterostomy or Urostomy: A Descriptive Phenomenological Study
Source: Curr Oncol. 2026 May 7;33(5):270. doi: 10.3390/curroncol33050270 (PMC13205781; doi:10.3390/curroncol33050270)
Supplement: Supplementary file 1 [file curroncol-33-00270-s001.zip]

Archive with 1 entries (1 files):
- Table S1_COREQ_Checklist.pdf
